# Supplementary material for: Amplitude Manipulation Evokes Upper Limb Freezing during Handwriting in Patients with Parkinson’s Disease with Freezing of Gait
Source: PLoS One. 2015 Nov 18;10(11):e0142874. doi: 10.1371/journal.pone.0142874 (PMC4651469; doi:10.1371/journal.pone.0142874)
Supplement: S1 Dataset — (XLSX) [file pone.0142874.s001.xlsx]

## Sheet: Sheet1
Subject nr	Group (CT=1,PD-noFOG=2, PD+FOG=3)	Age	Sex	Disease duration	H&Y	MDS-UPDRS-III	Edinburgh Handedness Inventory	MMSE	LED	FOG yes/no	NFOG-Q	FOUL yes/no	Nr freezing episodes	Total FOUL duration	Nr trials with freezing	Amplitude small parts	Amplitude large parts	Amplitude increasing size	Amplitude decreasing size	Frequency small parts	Frequency large parts	Frequency increasing size	Frequency decreasing size
PP_01	3	78	M	8	2	42	70	28	405	1	8	0	0	/	0	5.2087	17.4444	9.14452	12.2423	1.2838	0.469234	1.02354	0.711576
PP_02	3	71	M	10	2	44	80	28	620	1	4	0	0	/	0	5.1438	16.9908	9.73867	10.9105	2.89523	0.300355	2.79766	0.274569
PP_03	3	68	M	4	2	47	25	29	715	1	20	1	3	9.72903	3	5.75335	18.7769	9.98076	13.29	1.149	0.411011	0.696278	0.612634
PP_04	3	67	M	12	2	38	100	29	815	1	18	1	10	54.0451	5	5.17955	16.6603	7.91323	11.0124	3.35701	2.30668	2.92629	2.46802
PP_05	3	71	M	11	2	23	100	30	915	1	19	0	0	/	0	6.16697	16.4063	8.96851	11.8812	3.71215	2.89437	3.48718	3.35868
PP_06	3	67	F	5	2	35	100	28	510	1	6	0	0	/	0	4.89728	17.5167	9.8273	11.8343	1.87702	0.796192	1.87702	0.93478
PP_07	3	68	M	13	2	25	56	25	610	1	8	1	5	29.1265	3	6.1815	16.6603	9.73867	12.2583	0.917742	1.87702	2.79766	2.30989
PP_08	3	75	M	3	3	63	90	27	400	1	25	0	0	/	0	6.31779	17.0201	11.9155	13.3631	4.38743	3.85286	4.38696	3.80545
PP_09	3	74	M	10	2	61	100	28	372	1	16	1	2	3.70908	2	5.90628	14.0264	8.41386	10.1861	3.49041	2.6522	2.90835	2.99248
PP_10	3	63	M	17	2	25	100	28	665	1	15	0	0	/	0	5.67265	16.0604	8.64015	12.6651	1.84599	1.1286	1.47523	1.07834
PP_11	3	49	F	12	2	23	100	30	1420	1	26	0	0	/	0	5.76465	17.9101	10.9185	13.3386	5.00381	4.0418	4.64558	4.28722
PP_12	3	58	F	6	2	36	16	28	390	1	11	0	0	/	0	4.68076	16.6051	9.18094	10.9689	2.18768	0.902315	1.5098	1.3793
PP_13	3	56	M	4	2	32	100	28	0	1	2	0	0	/	0	5.97898	17.0033	9.1323	14.6935	2.89523	4.6391	5.31132	4.634
PP_14	3	62	M	7	1	6	100	30	465	1	12	1	2	2.71251	2	5.90009	18.8662	9.79971	13.6156	3.30041	1.01578	2.03143	1.26585
PP_15	3	65	M	18	2	30	100	30	410	1	19	1	3	3.69876	2	4.89392	14.9928	8.5676	11.0533	4.34929	3.60602	3.94876	3.82107
PP_16	3	49	M	12	2	27	100	27	140	1	9	1	9	34.6468	5	5.70122	16.9843	9.73867	13.3526	4.38256	3.65526	3.89094	3.80572
PP_17	3	56	M	23	2	54	100	28	133	1	15	1	6	14.9155	4	5.59112	17.4931	10.4199	11.7258	2.05282	1.24331	1.84631	1.52854
PP_18	2	56	M	3	2	25	100	30	300	0	0	0	0	/	0	6.73085	19.2864	10.2799	14.1425	1.21957	0.813253	1.01206	0.881044
PP_19	2	50	M	9	2	31	90	28	220	0	0	0	0	/	0	6.18527	18.6261	10.4399	13.9735	2.92369	2.11719	2.53426	2.31709
PP_20	2	78	M	6	2	50	100	26	825	0	0	0	0	/	0	5.09018	16.9549	9.26478	10.2384	3.53177	2.78502	3.20167	2.86831
PP_21	2	71	F	8	3	37	100	29	615	0	0	0	0	/	0	6.84635	18.9358	11.5055	13.9862	1.80293	1.03139	1.56743	1.05397
PP_22	2	71	M	1	2	28	100	28	320	0	0	0	0	/	0	5.47515	16.6601	12.4262	13.1526	0.689504	0.289266	0.446646	0.389225
PP_23	2	70	M	3	2	23	100	28	405	0	0	0	0	/	0	6.42428	18.6869	10.2866	13.0721	0.719429	0.427311	1.72067	0.600526
PP_24	2	56	M	15	2	29	90	30	715	0	0	1	5	13.3582	3	4.78938	15.7652	8.96811	10.1786	3.66452	1.71757	2.92131	2.54917
PP_25	2	69	M	7	2	39	100	24	720	0	0	1	6	26.6544	3	5.14662	16.9549	7.43168	9.22228	2.42052	2.12251	2.33542	2.18845
PP_26	2	63	M	2	2	32	100	30	105	0	0	0	0	/	0	6.08668	18.6879	9.61475	14.1989	1.09493	0.534316	0.858805	0.638516
PP_27	2	64	F	4	2	32	8	29	26	0	0	0	0	/	0	5.50008	17.7214	9.4747	13.4619	0.892839	0.509073	0.779618	0.589309
PP_28	2	75	F	17	2	39	100	26	75	0	0	0	0	/	0	4.89032	15.4189	8.15499	10.8987	1.07524	0.484773	0.906856	0.745451
PP_29	2	58	M	5	3	51	100	29	205	0	0	0	0	/	0	6.42544	16.0615	10.2866	13.8779	0.441009	0.306021	1.72067	0.250374
PP_30	2	77	M	7	2	52	100	30	600	0	0	0	0	/	0	5.61918	17.0547	9.60279	11.8883	2.54858	1.23707	1.99047	1.74251
PP_31	2	58	M	3	2	35	90	30	105	0	0	0	0	/	0	6.17917	16.7413	10.2829	13.4472	1.84656	3.44563	3.80179	3.54983
PP_32	2	69	M	2	2	19	100	29	615	0	0	0	0	/	0	6.7925	18.2685	11.1624	13.0984	0.737918	0.429229	0.630707	0.530931
PP_33	2	66	M	5	2	16	90	28	610	0	0	0	0	/	0	6.6926	17.9359	10.944	13.602	1.64149	0.899941	1.54571	1.01008
PP_34	2	48	M	2	2	12	90	29	315	0	0	0	0	/	0	5.72284	19.1445	10.4835	14.6045	1.82421	0.858146	1.27728	0.923903
PP_35	1	62	M	/	/	/	100	29	/	/	/	0	0	/	0	5.71557	16.3628	9.05092	12.3434	3.39375	2.3771	3.05793	2.59189
PP_36	1	69	M	/	/	/	62.5	29	/	/	/	0	0	/	0	6.21403	18.4051	9.74026	15.0091	2.36408	1.49889	1.92086	1.62525
PP_37	1	79	M	/	/	/	100	29	/	/	/	0	0	/	0	5.8133	18.9475	12.2639	12.7128	2.46405	0.890737	1.51835	1.07006
PP_38	1	73	V	/	/	/	90	29	/	/	/	0	0	/	0	6.56902	17.56	10.6903	12.3205	1.51718	0.924399	1.43826	1.21638
PP_39	1	73	V	/	/	/	100	29	/	/	/	0	0	/	0	6.3886	19.3057	12.3111	13.7572	1.21099	0.775477	1.07165	0.837375
PP_40	1	62	V	/	/	/	100	30	/	/	/	1	2	2.12445	2	5.921	16.6837	9.08091	11.992	2.77689	2.79349	4.11557	3.30111
PP_41	1	61	M	/	/	/	90	29	/	/	/	0	0	/	0	6.14687	17.8477	10.8128	13.855	2.77689	3.63316	4.46622	3.71851
PP_42	1	50	V	/	/	/	100	29	/	/	/	0	0	/	0	6.00528	19.3998	11.024	13.7365	0.975503	0.588087	0.865084	0.613353
PP_43	1	69	V	/	/	/	100	30	/	/	/	0	0	/	0	6.16162	18.7139	9.96184	13.8384	2.78645	1.32472	2.17214	1.71327
PP_44	1	60	V	/	/	/	50	30	/	/	/	0	0	/	0	5.68463	17.8181	9.70983	14.7121	2.94101	1.14478	2.05046	1.2887
